# Supplementary material for: Increased prevalence of sex chromosome aneuploidies in specific language impairment and dyslexia
Source: Dev Med Child Neurol. 2013 Oct 9;56(4):346–53. doi: 10.1111/dmcn.12294 (PMC4293460; doi:10.1111/dmcn.12294)
Supplement: Supplementary file 2 — Figure S1: Causative mechanisms of the sex chromosome aneuploidies. [file dmcn0056-0346-sd2.txt]

LI_1 
LI_2 
LI_3 
XYY 
CA-SHOX DXYS233 DXYS228 DXS996 DXS1283E  AMEL  DXS981  DXS1187   XHPRT P39  X22 SRY  DYS448
ni
ni
P 
M 
P 
P 
P 
M 
P 
P 
M 
P 
M 
P 
P 
M 
M 
P 
P 
M 
M 
M 
M 
M 
M 
M 
M 
P 
M 
P 
P 
M 
ni
M 
ni
M 
M 
M 
M 
ni
M 
M 
M 
M 
P 
M 
P 
P 
P 
P 
P 
P 
P 
P 
M 
M 
NR R
R
NR R R
NR NR R R
SLI_4 
SLI_5 
SLI_6 
DYS_7 
R
XHPRT CA-SHOX DXYS233 DXYS228 DXS996 DXS1283E  AMEL  DXS981  DXS1187   P39  X22 SRY  DYS448
failed
failed
ni
ni
M/M 
P 
P 
M/M 
P/M 
P 
ni ni
ni ni
ni
M/M 
P 
P 
ni
failed
2X alleles 
P 
M 
2X alleles 
failed
2X alleles 
ni
M 
P 
M 
P 
M 
P 
M 
P 
ni
M 
2X alleles 
2X alleles 
ni
M M 
2X alleles 
ni
M M 
2X alleles 
2X alleles 
2X alleles 
M 
ni
3alleles 
M 
M 
P 
3alleles 
P 
P 
ni
P 
P 
ni
ni
failed
R ni 
NR
M 
2X alleles 
XXY R heterozygosity inthe parent reducedtohomozygosity inthe offspring 
NR heterozygosity inthe parent not reducedtohomozygosity inthe offspring 
ninon-informative 
na not applicable 
 
 
DYS_11 
CA-SHOX DXYS233 DXYS228 DXS996 DXS1283E  AMEL  DXS981  DXS1187   P39  X22 SRY  DYS448XHPRT 
failed
1allele 1allele 1allele 
failed
1allele 1allele 1allele 1allele 1allele 1allele na na 
XO
XXY orXO/XY 
mosaicism 
SLI_12 
CA-SHOX DXYS233 DXYS228 DXS996 DXS1283E  AMEL  DXS981  DXS1187   P39  X22 SRY  DYS448XHPRT 
ni
M 
M 
M 
P ni
M M 
ni
M 
P 
P P 
P 
ni ni ni 
M 
SLI_8 
SLI_9 
SLI_10 
CA-SHOX DXYS233 DXYS228 DXS996 DXS1283E  AMEL DXS981  DXS1187   P39  X22 SRY  DYS448XHPRT 
M 
M/P 
M/P 
M 
ni
ni
P/P 
M 
M/M 
P 
P 
M/M 
P/P 
M 
P 
M/M 
P 
M 
M 
M P/P 
P 
M 
M 
M 
P/P 
M 
M/M/P 
M/M/P 
P/P/M 
M/M/P 
P/M 
M 
P/P/M 
P/M 
M 
M/M 
P 
M 
P/P 
P 
M/M 
M/M 
P 
P/P 
M 
M/M/P 
M/M 
P 
P/P/M 
P 
M/M 
M/P 
P/P 
M 
na 
na 
na 
na 
na 
na 
R ni R R ni R ni ni ni R
ni ni ni NR NR ni R ni ni ni 
ni ni ni ni 
ni ni ni 
R
M 
M/P 
M/P 
M 
XXX
M 
P 
